# Supplementary material for: Suspected and Non-Targeted Screening of Non-Edible Substances in Food by UPLC-Q-TOF-MS
Source: Foods. 2026 Jun 3;15(11):2001. doi: 10.3390/foods15112001 (PMC13257398; doi:10.3390/foods15112001)
Supplement: Supplementary file 1 [file foods-15-02001-s001.zip]

Archive with 1 entries (1 files):
- foods-4200567-supplementary.pdf
